# Supplementary material for: Acute and Chronic Changes in Myocardial Work Parameters in Patients with Severe Primary Mitral Regurgitation Undergoing Transcatheter Edge-to-Edge Repair
Source: J Cardiovasc Dev Dis. 2023 Feb 25;10(3):100. doi: 10.3390/jcdd10030100 (PMC10051684; doi:10.3390/jcdd10030100)
Supplement: Supplementary file 1 [file jcdd-10-00100-s001.zip]

Archive with 1 entries (1 files):
- jcdd-2227948-supplementary.pdf
